# Supplementary material for: A machine learning approach to identifying delirium from electronic health records
Source: JAMIA Open. 2022 May 24;5(2):ooac042. doi: 10.1093/jamiaopen/ooac042 (PMC9152701; doi:10.1093/jamiaopen/ooac042)
Supplement: ooac042_Supplementary_Data [file ooac042_Supplementary_Data.zip]

Archive with 2 entries (1 files):
- ooac042_Supplementary_Data/
- ooac042_Supplementary_Data/supp_table_s1.csv
