# Supplementary material for: A machine learning approach to identifying delirium from electronic health records
Source: JAMIA Open. 2022 May 24;5(2):ooac042. doi: 10.1093/jamiaopen/ooac042 (PMC9152701; doi:10.1093/jamiaopen/ooac042)
Supplement: ooac042_Supplementary_Data [file ooac042_Supplementary_Data.zip › ooac042_Supplementary_Data/supp_table_s1.csv]

concept_id	concept_name	domain_id	drug_classes
81902	Urinary tract infectious disease	Condition	N/A
132797	Sepsis	Condition	N/A
133,956	Septicemia due to enterococcus	Condition	N/A
193782	End-stage renal disease	Condition	N/A
194984	Disease of liver	Condition	N/A
195856	Cholangitis	Condition	N/A
196236	Septic shock	Condition	N/A
197320	Acute renal failure syndrome	Condition	N/A
198571	Cardiogenic shock	Condition	N/A
198809	Acute cholecystitis	Condition	N/A
200616	Complication of transplanted liver	Condition	N/A
200618	Postoperative shock	Condition	N/A
200687	Renal disorder associated with type 1 diabetes mellitus	Condition	N/A
200762	Autoimmune hepatitis	Condition	N/A
201352	Gallbladder calculus with acute cholecystitis and obstruction	Condition	N/A
201901	Abscess of liver	Condition	N/A
201965	Shock	Condition	N/A
255848	Pneumonia	Condition	N/A
256722	Bronchopneumonia	Condition	N/A
257011	Acute upper respiratory infection	Condition	N/A
258180	Pneumonia due to Gram negative bacteria	Condition	N/A
312940	Acute-on-chronic respiratory failure	Condition	N/A
314383	Myocarditis	Condition	N/A
316139	Heart failure	Condition	N/A
319835	Congestive heart failure	Condition	N/A
372887	Disorder of brain	Condition	N/A
373764	Toxic encephalopathy	Condition	N/A
373995	Delirium	Condition	N/A
375475	Meningoencephalitis due to acquired toxoplasmosis	Condition	N/A
375519	Alcohol withdrawal syndrome	Condition	N/A
376690	Cerebral edema	Condition	N/A
377830	Alcohol withdrawal delirium	Condition	N/A
377845	Anoxic encephalopathy	Condition	N/A
435243	Alcohol dependence	Condition	N/A
435785	Meningitis	Condition	N/A
436339	Bacterial infection due to Klebsiella pneumoniae	Condition	N/A
436389	Cocaine dependence	Condition	N/A
437222	Respiratory syncytial virus infection	Condition	N/A
437663	Fever	Condition	N/A
437758	Dependence on enabling machine or device	Condition	N/A
437992	Renal function tests abnormal	Condition	N/A
438398	Leukocytosis	Condition	N/A
438567	Adult failure to thrive syndrome	Condition	N/A
439696	Hypertensive heart and renal disease with (congestive) heart failure	Condition	N/A
439727	Human immunodeficiency virus infection	Condition	N/A
439846	Left heart failure	Condition	N/A
439981	Wound dehiscence	Condition	N/A
440032	Cytomegalovirus infection	Condition	N/A
440431	Mycoplasma pneumonia	Condition	N/A
443454	Cerebral infarction	Condition	N/A
443580	Systolic heart failure	Condition	N/A
443587	Diastolic heart failure	Condition	N/A
443611	Chronic kidney disease stage 5	Condition	N/A
443731	Renal disorder due to type 2 diabetes mellitus	Condition	N/A
443919	Hypertensive renal failure	Condition	N/A
444044	Acute tubular necrosis	Condition	N/A
4064161	Cirrhosis of liver	Condition	N/A
4098458	Moderate protein-calorie malnutrition	Condition	N/A
4108356	Cerebral infarction due to embolism of cerebral arteries	Condition	N/A
4119460	Infective endocarditis	Condition	N/A
4133224	Lobar pneumonia	Condition	N/A
4135822	Primary biliary cholangitis	Condition	N/A
4168212	Restlessness and agitation	Condition	N/A
4187218	Pneumonitis due to inhaled substance	Condition	N/A
4201174	Injury of lung	Condition	N/A
4229440	Chronic congestive heart failure	Condition	N/A
4231274	Viral myocarditis	Condition	N/A
4232337	Valvular endocarditis	Condition	N/A
4233565	Severe protein-calorie malnutrition	Condition	N/A
4242669	Biventricular congestive heart failure	Condition	N/A
4245975	Hepatic failure	Condition	N/A
4256228	Respiratory failure	Condition	N/A
4267417	Hepatic fibrosis	Condition	N/A
4268911	Disorientated	Condition	N/A
4273632	Right ventricular failure	Condition	N/A
4275359	Mental alertness - finding	Condition	N/A
4288676	Acute and chronic cholecystitis	Condition	N/A
4307981	Clostridium difficile colitis	Condition	N/A
4340390	Chronic hepatic failure	Condition	N/A
4341657	Liver transplant rejection	Condition	N/A
4341658	Liver transplant failure	Condition	N/A
36712821	Postprocedural infection	Condition	N/A
36716978	Acute on chronic hypercapnic respiratory failure	Condition	N/A
37016114	Acute on chronic hypoxemic respiratory failure	Condition	N/A
40479192	Chronic systolic heart failure	Condition	N/A
40480602	Acute on chronic systolic heart failure	Condition	N/A
40480603	Acute systolic heart failure	Condition	N/A
40481042	Acute diastolic heart failure	Condition	N/A
40482236	Dehiscence of internal surgical wound	Condition	N/A
40484532	Nonalcoholic steatohepatitis	Condition	N/A
40486629	Sepsis due to Candida	Condition	N/A
40491961	Sepsis due to Pseudomonas	Condition	N/A
42536547	Ischemia of kidney	Condition	N/A
42537304	Hydronephrosis co-occurrent and due to calculus of kidney and ureter	Condition	N/A
43021258	Infection associated with implant	Condition	N/A
43021985	Infection associated with peritoneal dialysis catheter	Condition	N/A
43530727	Spontaneous cerebral hemorrhage	Condition	N/A
44782719	Chronic combined systolic and diastolic heart failure	Condition	N/A
44784621	Hypertensive heart and chronic kidney disease	Condition	N/A
45763849	Catheter-associated urinary tract infection	Condition	N/A
45772786	Cerebral infarction due to embolism of middle cerebral artery	Condition	N/A
46271022	Chronic kidney disease	Condition	N/A
46271074	Hypercapnic respiratory failure	Condition	N/A
46271075	Acute hypoxemic respiratory failure	Condition	N/A
46273390	Dependence on respirator	Condition	N/A
46273719	Acute hypercapnic respiratory failure	Condition	N/A
36224524	Doxycycline Oral Product	Drug	antibiotics
36219894	linezolid Injectable Product	Drug	antibiotics
36217279	Ceftazidime Injectable Product	Drug	antibiotics
36218961	Sulfamethoxazole / Trimethoprim Oral Liquid Product	Drug	antibiotics
36218695	Metronidazole Oral Product	Drug	antibiotics
36224522	Doxycycline Injectable Product	Drug	antibiotics
36221025	Levofloxacin Injectable Product	Drug	antibiotics
36217369	Ampicillin / Sulbactam Injectable Product	Drug	antibiotics
36217373	Ampicillin Injectable Product	Drug	antibiotics
36220790	voriconazole Oral Liquid Product	Drug	antibiotics
36212966	Aztreonam Injectable Product	Drug	antibiotics
36226516	Fluconazole Injectable Product	Drug	antibiotics
36214118	Tobramycin Inhalant Product	Drug	antibiotics
36220789	voriconazole Injectable Product	Drug	antibiotics
36248849	avibactam / Ceftazidime Injectable Product	Drug	antibiotics
36217315	Daptomycin Injectable Product	Drug	antibiotics
36221028	Levofloxacin Oral Product	Drug	antibiotics
36217281	Ceftriaxone Injectable Product	Drug	antibiotics
36226517	Fluconazole Oral Liquid Product	Drug	antibiotics
36225306	Polymyxin B Injectable Product	Drug	antibiotics
36221401	Minocycline Injectable Product	Drug	antibiotics
36248202	ceftaroline fosamil Injectable Product	Drug	antibiotics
36211783	micafungin Injectable Product	Drug	antibiotics
36220791	voriconazole Oral Product	Drug	antibiotics
36222712	posaconazole Oral Product	Drug	antibiotics
36220870	meropenem Injectable Product	Drug	antibiotics
36212959	Azithromycin Injectable Product	Drug	antibiotics
36212961	Azithromycin Oral Liquid Product	Drug	antibiotics
36226518	Fluconazole Oral Product	Drug	antibiotics
36226063	ertapenem Injectable Product	Drug	antibiotics
36218693	Metronidazole Injectable Product	Drug	antibiotics
902722	Tobramycin	Drug	antibiotics
36217132	Cefazolin Injectable Product	Drug	antibiotics
1594372	Gentamicin Injectable Product	Drug	antibiotics
36216358	Clindamycin Injectable Product	Drug	antibiotics
36219896	linezolid Oral Product	Drug	antibiotics
36223610	Vancomycin Injectable Product	Drug	antibiotics
36212962	Azithromycin Oral Product	Drug	antibiotics
36217278	Cefoxitin Injectable Product	Drug	antibiotics
36216361	Clindamycin Oral Product	Drug	antibiotics
36218962	Sulfamethoxazole / Trimethoprim Oral Product	Drug	antibiotics
36220826	Hydroxychloroquine Oral Product	Drug	antibiotics
36223612	Vancomycin Oral Product	Drug	antibiotics
36227051	Piperacillin / tazobactam Injectable Product	Drug	antibiotics
36221403	Minocycline Oral Product	Drug	antibiotics
36247129	posaconazole Injectable Product	Drug	antibiotics
36214119	Tobramycin Injectable Product	Drug	antibiotics
36223937	cefepime Injectable Product	Drug	antibiotics
36218135	Cephalexin Oral Product	Drug	antibiotics
36222711	posaconazole Oral Liquid Product	Drug	antibiotics
36217301	Cisatracurium Injectable Product	Drug	neuromuscular_blocking_agents
36214852	Rocuronium Injectable Product	Drug	neuromuscular_blocking_agents
36214580	Morphine Injectable Product	Drug	sedative_analgesic
36217135	Clonazepam Oral Product	Drug	sedative_analgesic
36223432	Oxycodone Oral Product	Drug	sedative_analgesic
36226394	Fentanyl Injectable Product	Drug	sedative_analgesic
36220819	Hydromorphone Oral Product	Drug	sedative_analgesic
36215272	Dexmedetomidine Injectable Product	Drug	sedative_analgesic
36212827	Phenobarbital Injectable Product	Drug	sedative_analgesic
36221147	Midazolam Injectable Product	Drug	sedative_analgesic
36223152	Methadone Injectable Product	Drug	sedative_analgesic
36223201	aripiprazole Oral Product	Drug	sedative_analgesic
36223153	Methadone Oral Liquid Product	Drug	sedative_analgesic
36224043	Diphenhydramine Oral Product	Drug	sedative_analgesic
36225624	Valproate Injectable Product	Drug	sedative_analgesic
36224042	Diphenhydramine Oral Liquid Product	Drug	sedative_analgesic
36223874	olanzapine Oral Product	Drug	sedative_analgesic
36219364	Lorazepam Oral Liquid Product	Drug	sedative_analgesic
36216814	Acetaminophen / Oxycodone Oral Product	Drug	sedative_analgesic
36216611	Chlordiazepoxide Oral Product	Drug	sedative_analgesic
36225625	Valproate Oral Liquid Product	Drug	sedative_analgesic
36223431	Oxycodone Oral Liquid Product	Drug	sedative_analgesic
36219365	Lorazepam Oral Product	Drug	sedative_analgesic
36219363	Lorazepam Injectable Product	Drug	sedative_analgesic
36213581	quetiapine Oral Product	Drug	sedative_analgesic
36226802	Haloperidol Oral Product	Drug	sedative_analgesic
36220817	Hydromorphone Injectable Product	Drug	sedative_analgesic
36227221	Propofol Injectable Product	Drug	sedative_analgesic
36226800	Haloperidol Injectable Product	Drug	sedative_analgesic
36225133	Ketamine Injectable Product	Drug	sedative_analgesic
36224040	Diphenhydramine Injectable Product	Drug	sedative_analgesic
36224130	Dobutamine Injectable Product	Drug	vasoactive_agents
36224502	Dopamine Injectable Product	Drug	vasoactive_agents
36218389	Hydrocortisone Injectable Product	Drug	vasoactive_agents
36225236	Sodium Bicarbonate Injectable Product	Drug	vasoactive_agents
36223616	Vasopressin (USP) Injectable Product	Drug	vasoactive_agents
36222613	Epinephrine Injectable Product	Drug	vasoactive_agents
36225029	Norepinephrine Injectable Product	Drug	vasoactive_agents
36218393	Hydrocortisone Oral Product	Drug	vasoactive_agents
36221162	Milrinone Injectable Product	Drug	vasoactive_agents
36218637	Methylene blue Injectable Product	Drug	vasoactive_agents
36223310	Phenylephrine Injectable Product	Drug	vasoactive_agents
